# Supplementary material for: Drought Stress Responses in Arabica Coffee Genotypes: Physiological and Metabolic Insights
Source: Plants (Basel). 2024 Mar 13;13(6):828. doi: 10.3390/plants13060828 (PMC10975139; doi:10.3390/plants13060828)
Supplement: Supplementary file 1 [file plants-13-00828-s001.zip › Supplementary Tables.xlsx]

## Sheet: Table S1
	Table S1: Mean values of stem height (cm).
	DADB	Ca754				CaJ-19				Ca74110				Ca74112
		ww		ws		ww		ws		ww		ws		ww		ws
		M	SD	M	SD	M	SD	M	SD	M	SD	M	SD	M	SD	M	SD
	0	3	0.296	3	0.235	4.9	0.5913	4.88	0.514	4.1	0.604	4	0.629	4.28	1.175	4.75	1.25
	10	3.45	0.219	3.43	0.256	5.34	0.4554	5.3	0.827	5.51	0.985	4.41	0.801	4.65	0.8645	5.175	0.9479
	20	5.78	0.738	5.69	0.381	7.63	0.4479	7.61	0.907	8.83	0.989	6.7	0.908	9.99	0.981	8.463	0.9375
	30	9.28	0.83	8.08	0.456	11.65	1.0388	9.98	1.206	13.85	1.212	11.05	1.129	16	1.0866	12.8	1.0289
	40	13.71	1.146	9.19	0.978	15.57	1.0444	11.04	1.182	17.76	1.198	13.15	1.129	19.91	1.08	15.913	1.0554
	50	16.31	1.128	10.35	1.314	18.18	1.055	12.23	1.25	20.36	2.202	14.36	1.101	22.52	2.0736	17.125	1.352
	60	23.15	2.196	11.4	1.295	25.08	2.0854	13.25	1.187	24.21	2.175	15.35	1.1913	23.41	2.688	18.16	2.427

## Sheet: Table S2
	Table S2: Mean values of fresh and dry weight (g).
	Genotypes	DADB	Fresh weight				Dry weight
			TDM				TDM
			ww	SD	ws	SD	ww	SD	ws	SD
	Ca754	60	11.7	0.77	4.43	0.08	3.09	0.03	1.17	0.06
	CaJ-19	60	14.4	0.18	5.73	0.07	3.95	0.06	1.57	0.07
	Ca74110	60	12.12	0.77	7.11	0.07	3.42	0.04	2.01	0.05
	Ca74112	60	13.48	0.07	9.3	0.1	3.92	0.02	2.71	0.03

## Sheet: Table S3
	Table S3: Mean values of relative water content (%).
	DADB	Ca754				CaJ-19				Ca74110				Ca74112
		ww		ws		ww		ws		ww		ws		ww		ws
		M	SD	M	SD	M	SD	M	SD	M	SD	M	SD	M	SD	M	SD
	0	81.173	0.0178	81.153	0.0485	82.597	0.0304	82.64	0.0212	81.79	0.0235	81.553	0.222	81.885	0.694	81.79	0.642
	10	81.43	0.24	76.927	0.0594	82.44	0.434	77.515	0.0202	81.505	0.497	78.102	0.262	82.11	0.315	79.44	0.753
	20	81.675	0.519	67.852	0.0485	82.42	0.105	69.315	0.0375	81.745	0.639	73.102	0.374	83.118	0.743	74.54	0.483
	30	80.922	0.262	61.553	0.0485	82.645	0.0296	62.308	0.12	82.067	0.415	65.002	0.374	82.645	0.588	69.54	1.118
	40	81.688	0.511	53.523	0.0301	83.335	0.766	54.898	0.0375	81.843	0.421	59.502	0.289	82.767	0.611	64.16	0.622
	50	81.428	0.259	45.32	0.209	82.79	0.338	45.49	0.237	81.98	0.627	52.002	0.289	82.845	0.695	58.59	0.92
	60	81.162	0.016	30.243	0.205	82.08	0.587	32.572	0.127	81.5	0.632	43.403	0.289	81.76	0.614	48.11	0.901

## Sheet: Table S4
	Table S4: Mean values of stomatal conductance (Gs, mmol m−2s−1).
	DADB	Ca754				CaJ-19				Ca74110				Ca74112
		ww		ws		ww		ws		ww		ws		ww		ws
		M	SD	M	SD	M	SD	M	SD	M	SD	M	SD	M	SD	M	SD
	0	97.25	0.75	98.993	0.823	98.39	0.547	99.49	0.798	97.375	0.851	98.088	0.965	97.625	0.747	98.093	1.371
	10	97.5	0.289	93.215	0.829	99.095	0.559	93.865	0.778	97.55	0.803	94.41	1.033	97.892	0.975	97.425	1.328
	20	98.75	0.854	82.94	0.817	99.302	0.472	83.623	0.668	99.1	0.319	85.82	0.921	98.575	1.146	91.615	1.505
	30	98.75	0.479	71.95	0.854	99.388	0.626	73.97	0.617	99.513	0.3	77.42	1.014	99.475	0.528	84.46	1.358
	40	99.5	0.645	59.938	0.833	99.793	0.684	63.665	0.705	97.473	0.613	68.49	0.923	97.275	0.804	77.672	1.401
	50	98.25	0.479	48.38	0.725	100.89	0.423	52.565	0.764	98.75	1.195	59.795	0.873	98.052	1.533	70.498	1.465
	60	98.75	0.479	30.301	0.872	101.893	1.515	36.86	0.721	99.625	0.993	46.57	0.891	97.688	0.888	60.27	1.386

## Sheet: Table S5
	Table S5: Mean values of net carbon assimilation (Anet, µmol CO2 m−2s−1).
	DADB	Ca754				CaJ-19				Ca74110				Ca74112
		ww		ws		ww		ws		ww		ws		ww		ws
		M	SD	M	SD	M	SD	M	SD	M	SD	M	SD	M	SD	M	SD
	0	6.1	0.108	6.125	0.0854	6.238	0.149	6.25	0.132	6.113	0.0427	6.162	0.0688	6.125	0.125	6.15	0.104
	10	5.975	0.0854	5.64	0.0913	6.325	0.193	5.702	0.124	6.175	0.0479	5.975	0.075	6.108	0.0625	6.135	0.103
	20	5.825	0.118	4.75	0.108	6.41	0.216	4.947	0.19	6.213	0.109	5.35	0.0707	6.23	0.13	5.555	0.103
	30	6.06	0.13	3.88	0.0816	6.512	0.192	4.18	0.122	6.33	0.127	4.645	0.0699	6.438	0.193	4.975	0.0854
	40	6.9	0.495	3.105	0.0946	7.238	0.184	3.475	0.123	6.633	0.325	3.995	0.075	6.755	0.366	4.405	0.111
	50	7.175	0.413	2.22	0.0841	7.273	0.391	2.652	0.166	6.905	0.41	3.3	0.0645	7.14	0.355	3.797	0.103
	60	7.125	0.366	1.02	0.103	7.337	0.258	1.573	0.142	7.155	0.121	2.313	0.069	7.185	0.0789	2.911	0.122

## Sheet: Table S6
	Table S6: Mean values of photosynthetic Chl-a and Chl-b content (mg g−1fw).
	Pigments	DADB	Ca754				CaJ-19				Ca74110				Ca74112
			ww		ws		ww		ws		ww		ws		ww		ws
			M	SD	M	SD	M	SD	M	SD	M	SD	M	SD	M	SD	M	SD
	Chla	0	1.448	0.00854	1.45	0.00408	1.632	0.00479	1.648	0.00629	1.542	0.00854	1.538	0.00479	1.51	0.0108	1.505	0.0119
		60	1.452	0.0075	0.625	0.0479	1.64	0.00707	0.78	0.00577	1.545	0.00645	0.92	0.00408	1.53	0.0168	1.093	0.00854
	Chlb	0	0.312	0.0025	0.315	0.00234	0.34	0.00408	0.385	0.00119	0.315	0.00289	0.322	0.00479	0.327	0.00479	0.325	0.00289
		60	0.315	0.00289	0.135	0.00289	0.388	0.0025	0.145	0.00289	0.322	0.00479	0.187	0.0025	0.328	0.00854	0.201	0.00479

## Sheet: Table S7
Table S7: Row data of the relative concentration of metabolites of the coffee genotypes grown under ww and ws conditions at 0 and 60 days after drought stress initiation. ww and ws refer to well-watered and drought stress conditions, respectively.
	Category	Lists	Ca754				CaJ-19				Ca74110				Ca74112
			0TL		60TL		0TL		60TL		0TL		60TL		0TL		60TL
			ww	ws	ww	ws	ww	ws	ww	ws	ww	ws	ww	ws	ww	ws	ww	ws
	Sugars	Glucose	0.03	0.04	0.02	0.09	0.05	0.04	0.03	1.05	0.02	0.03	0.02	12.06	0.04	0.04	0.04	21.12
		Sucrose	7.22	7.18	7.12	11.09	6.93	6.92	6.98	10.5	7.36	7.28	7.34	37.65	7.48	7.34	7.36	48.56
		Fructose	12.41	12.36	12.35	20.67	11.99	11.85	11.98	21.45	11.49	11.4	11.47	47.56	12.46	12.47	12.49	58.57
		Galactose	0.14	0.13	0.13	0.36	0.14	0.13	0.13	0.48	0.14	0.15	0.14	3.87	0.16	0.17	0.16	6.41
		Lactose	0.12	0.11	0.12	0.18	0.14	0.12	0.14	0.21	0.15	0.14	0.13	3.29	0.17	0.15	0.15	4.35
		Maltose	0.04	0.05	0.04	1.06	0.03	0.04	0.03	1.05	0.04	0.05	0.04	6.12	0.04	0.05	0.06	7.17
		Mannose	57.41	57.95	58.24	61.65	55.46	55.24	55.67	63.06	57.46	57.46	57.42	158.21	55.67	58.42	58.46	163.58
		myo-Inositol	58.5	58.19	58.34	40.28	57.73	57.34	57.45	38.94	56.73	56.73	56.71	37.82	57.7	57.71	57.73	39.04
		Xylonate	0	0	0	0	6.06	6.04	6.03	3.88	6.49	6.46	6.45	27.93	7.03	7.05	7.01	29.74
		Ribose	0.76	0.71	0.74	1.35	0.86	0.84	0.81	1.76	0.96	0.96	0.95	8.38	0.91	0.95	0.96	9.61
		Rafﬁnose	0.42	0.42	0.4	0.44	0.53	0.5	0.5	0.59	0.43	0.43	0.4	0.57	0.47	0.4	0.43	1.43
		Erythronate	0	0	0	0	0	0	0	0	0	0	0	0	0.62	0.64	0.61	1.86
	Aas	Proline	9.14	9.07	9.36	12.47	9.01	9.16	9.06	13.27	9.51	9.48	9.53	65.41	9.29	9.23	9.21	76.72
		Lysine	0.36	0.38	0.39	1.43	0.35	0.35	0.35	1.49	0.35	0.35	0.33	4.68	0.35	0.34	0.35	7.72
		Serine	5.51	5.62	5.56	12.83	5.41	5.36	5.33	14.85	5.74	5.76	5.71	35.91	5.44	5.71	5.36	55.48
		Valine	3.32	3.44	3.31	10.28	3.5	3.41	3.48	11.05	3.17	3.15	3.19	26.01	3.68	3.59	3.64	35.39
		Alanine	2.69	2.72	2.71	2.24	2.2	2.21	2.14	2.11	3.45	3.38	3.4	2.46	3.23	3.27	3.2	2.07
		Glycine	2.08	2.17	2.1	2.18	1.85	1.82	1.9	2.33	0.8	0.84	0.82	3.19	0.76	0.77	0.79	3.86
		Leucine	0.98	0.96	0.98	1.31	0.93	0.9	0.91	1.67	0.86	0.85	0.87	8.31	0.85	0.86	0.81	11.84
		Aspartate	10.47	10.31	10.44	6.81	12.71	12.62	12.67	5.9	13.76	13.67	13.72	7.6	13.08	13.02	13.06	8.21
		Isoleucine	3.04	3.1	3.07	3.57	3.12	3.09	3.08	3.62	2.89	2.94	2.98	32.52	2.78	2.71	2.72	33.04
		Phenylalanine	1.39	1.42	1.48	1.53	0	0	0	0	2.13	2.18	2.1	6.51	1.82	1.86	1.98	5.13
		Threonine	1.35	1.38	1.35	2.72	1.22	1.27	1.25	2.34	0	0	0	0	0.74	0.7	0.72	9.86
		Methionine	0.75	0.72	0.75	0.59	0.52	0.55	0.55	0.48	0.34	0.31	0.35	6.51	0.47	0.42	0.41	6.65
		Glutamate	2.54	2.53	2.54	0.34	2.7	2.67	2.74	0.44	2.69	2.67	2.69	0.41	2.4	2.45	2.47	0.38
		Glutamine	1.96	1.96	1.97	0.46	2.22	2.27	2.23	0.51	2.05	2.02	2.01	0.37	2.13	2.11	2.15	1.26
		Ornithine	0	0	0	0	0.24	0.23	0.24	0.15	0.25	0.22	0.23	0.29	0	0	0	0
		Asparagine	0.42	0.44	0.43	0.17	0.46	0.47	0.47	0.14	0.46	0.44	0.49	0.24	0.48	0.46	0.46	0.25
		L-Cysteine	0.05	0.04	0.05	0.07	0	0	0	0	0.03	0.03	0.03	0.06	0.04	0.03	0.03	1.09
		Citrulline	0.02	0.03	0.2	0.17	0.25	0.2	0.2	0.16	0.08	0.06	0.08	0.16	0.09	0.07	0.08	0.04
		Tryptophan	0.06	0.07	0.07	0.04	0.06	0.07	0.06	0.03	0.02	0.03	0.02	5.01	0.03	0.02	0.03	8.2
	TCA cycle	Citric acid	5.28	5.23	5.25	2.87	5.17	5.14	5.18	1.4	5.49	5.38	5.48	3.36	5.2	5.25	5.21	4.54
		Malic acid	12.39	12.42	12.45	41.72	13.02	13.15	13.01	38.47	13.14	13.15	13.14	67.78	14.05	14.07	14.02	70.22
		Succinic acid	15.38	15.42	15.45	15.33	15.87	15.45	15.92	16.03	16.6	16.57	16.64	10.74	16.07	16.02	16	7.04
		Fumaric acid	0.05	0.04	0.05	0.4	0.04	0.05	0.05	0.03	0	0	0	0	0.05	0.04	0.04	0.04
		Oxalic acid	5.76	5.81	5.84	7.63	5.66	5.84	5.68	7.01	5.56	5.55	5.56	12.83	5.07	5.04	5.06	14.16
		Isocitric acid	0	0	0	0	0.03	0.04	0.03	0.03	0.04	0.03	0.03	0.01	0	0	0	0
		Aconitic acid	30.52	30.61	30.65	19.83	31	31.05	31.07	17.46	36.25	36.22	36.21	13.49	37.86	37.94	37.92	10.79
		α-Ketoglutaric acid	0.15	0.16	0.16	0.15	0.18	0.16	0.18	0.16	0.17	0.16	0.17	0.09	0.17	0.15	0.15	0.03
	Glycolysis	Pyruvic acid	0.45	0.47	0.46	0.33	0.36	0.46	0.41	0.35	0.32	0.34	0.33	4.58	0.35	0.35	0.36	4.62
		Fructose-6-phosphate	0.15	0.14	0.16	0.11	0.19	0.17	0.18	0.13	0.19	0.18	0.18	0.05	0.14	0.17	0.16	0.08
		Glucose-6-phosphate	0.21	0.24	0.23	0.14	0.29	0.26	0.28	0.17	0.24	0.24	0.25	0.03	0.23	0.2	0.21	0.06
	GABA shut	Succinate Semialdehyde	0.05	0.05	0.05	0.05	0	0	0	0	0	0	0	0	0.05	0.06	0.05	0.05
		Putrescine	0	0	0	0	0.07	0.08	0.08	0.04	0.08	0.08	0.09	0.03	0.09	0.07	0.07	0.04
		γ-Aminobutyric acid	33.98	34.62	34.58	17.12	33.2	33.58	33.96	13.39	35.71	35.58	35.67	12.93	34.51	34.47	34.4	16.49
	Shikimic path way	Shikimic acid	14.57	14.22	14.28	27.92	13.81	13.78	13.84	28.95	13.53	13.55	13.52	39.41	14.05	14.07	14.05	41.18
		Chlorogenic acid	0	0	0	0	0	0	0	0	0.34	0.33	0.33	0.23	0.37	0.39	0.37	0.19
		Ferulic acid	0.03	0.04	0.04	0.09	0	0	0	0	0.04	0.04	0.04	0.04	0.04	0.03	0.03	0.03
		Quinic acid	3.48	3.46	3.49	2.64	2.76	2.64	2.6	2.05	1.45	1.45	1.46	1.47	1.53	1.54	1.51	1.57
		Cinnamic acid	0.05	0.06	0.06	0.02	0.06	0.06	0.05	0.03	0.06	0.06	0.07	0.06	0.07	0.06	0.06	0.06

## Sheet: Table S8
TableS8: Transformed fold change (Log2) values for metabolites of the coffee genotypes grown under ww and ws conditions at 0 and 60 days after drought stress initiation. ww and ws refer to well-watered and drought stress conditions, respectively.
	Category	Lists	Ca754		CaJ-19		Ca74110		Ca74112		Fold change Values
			Log2 (ws/ww)		Log2 (ws/ww)		Log2 (ws/ww)		Log2 (ws/ww)
			0TL	60TL	0TL	60TL	0TL	60TL	0TL	60TL	Ca754	CaJ-19	Ca74110	Ca74112
	Sugars	Glucose	0.415037	2.16993	-0.321928	5.12928	0.584963	6.69	0	6.54	3.375	43.75	68.6667	93
		Sucrose	-0.00801499	0.63931	-0.00208331	0.58909	-0.0157673	2.3588	-0.0272582	2.72199	1.56626	1.50647	5.1858	6.72367
		Fructose	-0.00582437	0.743027	-0.0169446	0.84035	-0.011345	2.05188	0.0011574	2.22939	1.68045	1.81164	4.1792	4.68559
		Galactose	-0.106915	1.46949	-0.106915	1.88452	0.0995357	4.78883	0.0874628	5.32418	2.98225	3.97633	25.8	37.7059
		Lactose	-0.125531	0.584963	-0.222392	0.584963	-0.0995357	4.6615	-0.180572	4.85798	1.63636	1.75	27.1154	32.8667
		Maltose	0.321928	4.72792	0.415037	5.12928	0.321928	5.73	0.321928	5.72	21.2	26.25	42.4	42.2667
		Mannose	0.0135066	0.0820905	-0.0057343	0.179825	0	1.46222	0.0695623	1.48447	1.04869	1.13726	2.75531	2.66644
		myo-Inositol	-0.00766538	-0.534422	-0.00977932	-0.561054	0	-0.584454	0.000250012	-0.564368	0.694114	0.682417	0.666902	0.676134
		Xylonate			-0.00476924	-0.636101	-0.00668431	2.11444	0.00409857	2.08492		0.64558	4.35034	4.23048
		Ribose	-0.0981804	0.867362	-0.0339473	1.11958	0	3.14095	0.062061	3.32343	1.9528	2.22457	8.82105	9.58893
		Rafﬁnose	0	0.137504	-0.0840643	0.238787	0	0.510962	-0.232661	1.73361	1.1	1.2508	1.425	3.90756
		Erythronate							0.0458037	1.60842				2.95389
	Aas	Proline	-0.0110916	0.413881	0.0238205	0.550585	-0.00455828	2.77896	-0.00934795	3.05833	1.34255	1.44069	6.88531	8.38423
		Lysine	0.0780025	1.87447	0	2.08989	0	3.82597	-0.0418202	4.46317	3.47368	4.25714	14.1818	22.7059
		Serine	0.0285178	1.20636	-0.0133956	1.47826	0.00501807	2.65282	0.0698841	3.37166	2.26239	2.81211	6.26713	9.86131
		Valine	0.0512253	1.63494	-0.0375832	1.66689	-0.00913101	3.02744	-0.0357219	3.28133	2.9974	3.25909	8.20537	9.96627
		Alanine	0.0160005	-0.274794	0.00654285	-0.0203678	-0.0295731	-0.466876	0.0177565	-0.628441	0.817452	0.98152	0.738514	0.638962
		Glycine	0.0611115	0.0539388	-0.0235868	0.294331	0.0703893	1.95986	0.018859	2.28868	0.995041	1.24653	3.70499	4.82262
		Leucine	-0.0297473	0.418713	-0.0473057	0.87591	-0.0168738	3.25576	0.0168738	3.8696	1.36458	1.89634	9.6641	14.4473
		Aspartate	-0.0222171	-0.616395	-0.0102521	-1.10263	-0.00946723	-0.852209	-0.00663309	-0.669701	0.662422	0.468988	0.557583	0.631534
		Isoleucine	0.0281969	0.217685	-0.0139392	0.233059	0.0247467	3.44794	-0.036792	3.60254	1.14036	1.18674	10.7272	12.4608
		Phenylalanine	0.030806	0.0479345			0.0334747	1.63227	0.0313642	1.37346	1.01194		3.0289	2.53519
		Threonine	0.0317089	1.01065	0.0579473	0.90458			-0.0801703	3.77552	1.97101	1.7983		14.477
		Methionine	-0.0588937	-0.346176	0.08092	-0.196397	-0.133267	4.21723	-0.162271	4.01966	0.819444	0.825124	20.4	18.1504
		Glutamate	-0.00569111	-2.90122	-0.0161197	-2.6386	-0.0107664	-2.71391	0.0297473	-2.70044	0.134387	0.162388	0.153558	0.150706
		Glutamine	0	-2.09849	0.0321326	-2.12847	-0.0212686	-2.4416	-0.0136104	-0.770913	0.233503	0.223662	0.186813	0.591601
		Ornithine			-0.0614005	-0.678072	-0.184425	0.334419				0.652174	1.43281
		Asparagine	0.0671142	-1.3388	0.0310269	-1.74723	-0.0641303	-1.02975	-0.0614005	-0.879706	0.377378	0.291535	0.512059	0.567108
		L-Cysteine	-0.321928	0.485427			0	1	-0.415037	5.18322	1.75		2	48.4444
		Citrulline	0.584963	-0.234465	-0.321928	-0.321928	-0.415037	1	-0.36257	-1	0.566667	1	2.66667	0.642857
		Tryptophan	0.222392	-0.807355	0.222392	-1	0.584963	6.65	-0.584963	5.74	0.489796	0.428571	67	80
	TCA cycle	Citric acid	-0.013727	-0.871267	-0.00839592	-1.88753	-0.0292	-0.705715	0.0138058	-0.198591	0.551893	0.271848	0.625675	0.863102
		Malic acid	0.00348899	1.74459	0.0143334	1.56411	0.00109752	2.36689	0.0020522	2.3244	3.34291	2.92772	5.15437	5.00144
		Succinic acid	0.00374726	-0.0112491	-0.0386953	0.00993409	-0.00260964	-0.631661	-0.00449578	-1.18442	0.989659	1.03428	0.646601	0.441373
		Fumaric acid	-0.321928	3	0.321928	-0.736966			-0.321928	0	10	0.48		1.25
		Oxalic acid	0.0124694	0.385715	0.0451663	0.303524	-0.00259711	1.20636	-0.00856201	1.48461	1.29526	1.19612	2.31171	2.81508
		Isocitric acid			0.415037	0	-0.415037	-1.58496				0.75	0.444444
		Aconitic acid	0.00424808	-0.628202	0.00232505	-0.831469	-0.00119445	-1.4245	0.00304527	-1.81326	0.64508	0.561052	0.372858	0.283946
		α-Ketoglutaric acid	0.0931094	-0.0931094	-0.169925	-0.169925	-0.0874628	-0.917538	-0.180572	-2.32193	0.878906	1	0.5625	0.226667
	Glycolysis	Pyruvic acid	0.0627358	-0.479168	0.353637	-0.228269	0.0874628	3.79481	0	3.68182	0.686864	0.668081	13.0624	12.8333
		Fructose-6-phosphate	-0.0995357	-0.540568	-0.160465	-0.469485	-0.0780025	-1.848	0.280108	-1	0.736607	0.80719	0.29321	0.411765
		Glucose-6-phosphate	0.192645	-0.716207	-0.157541	-0.719892	0	-3.05889	-0.201634	-1.80735	0.532609	0.677198	0.12	0.328571
	GABA shut	Succinate Semialdehyde	0	0					0.263034	0	1			0.833333
		Putrescine			0.192645	-1	0	-1.58496	-0.36257	-0.807355		0.4375	0.333333	0.734694
		γ-Aminobutyric acid	0.0269199	-1.01426	0.016419	-1.34268	-0.00526162	-1.46399	-0.00167318	-1.06082	0.485932	0.389826	0.363814	0.479917
	Shikimic path way	Shikimic acid	-0.0350794	0.967303	-0.00313743	1.06472	0.00213101	1.54347	0.0020522	1.55137	2.00331	2.09632	2.91064	2.92679
		Chlorogenic acid					-0.0430687	-0.520832	0.0759489	-0.961526			0.71809	0.487179
		Ferulic acid	0.415037	1.16993			0	0	-0.415037	0	1.6875		1	1.33333
		Quinic acid	-0.00831527	-0.402689	-0.0641303	-0.342888	0	0.00984779	0.0093987	0.056216	0.76082	0.824301	1.00685	1.03298
		Cinnamic acid	0.263034	-1.58496	0	-0.736966	0	-0.222392	-0.222392	0	0.277778	0.6	0.857143	1.16667

## Sheet: Table S9
Table S9: Pearson correlation and heatmap of growth, physiology, and metabolites of Ca754, CaJ-19, Ca74110, and Ca74112 coffee genotypes grown under ww and ws conditions at 0TL and 60TLtime points.
r	SL-60	Fresh BM-0TL	Fresh BM-60TL	Dry BM-0TL	Dry BM-60TL	RWC-0TL	RWC-60TL	A-0TL	A-60TL	Gs-0TL	Gs-60TL	E-0TL	E-60TL	Chl-a-0TL	Chl-a-60TL	Chl-b-0TL	Chl-b-60TL	Glucose-0TL	Glucose-60TL	Sucrose-0TL	Sucrose-60TL	Fructose-0TL	Fructose-60TL	Galactose-0TL	Galactose-60TL	Lactose-0TL	Lactose-60TL	Maltose-0TL	Maltose-60TL	Mannose-0TL	Mannose-60TL	myo-Inositol-0TL	myo-Inositol-60TL	Xylonate-0TL	Xylonate-60TL	Ribose-0TL	Ribose-60TL	Raffinose-0TL	Raffinose-60TL	Proline-0TL	Proline-60TL	Lysine-0TL	Lysine-60TL	Serin-0TL	Serin-60TL	Valine-0TL	Valine-60TL	Alanine-0TL	Alanine-60TL
SL-0TL	-0.0872	0.658	-0.106	0.538	-0.114	0.766	-0.179	0.858	-0.052	0.924	-0.153	0.586	-0.233	0.943	-0.0237	0.867	-0.149	-0.516	0.142	0.54	-0.266	-0.873	-0.19	-0.186	-0.164	-0.496	-0.215	0.855	-0.0382	-0.62	-0.16	-0.357	-0.477	-0.755	-0.873	0.0432	-0.151	0.121	-0.352	0.931	-0.196	-0.308	-0.212	-0.804	-0.202	-0.611	-0.232	-0.396	0.632
SL-60TL		0.306	0.999	0.599	0.999	0.372	0.971	-0.0367	0.994	-0.459	0.998	-0.779	0.984	0.175	0.998	-0.139	0.964	-0.116	0.908	-0.881	0.921	0.518	0.926	0.864	0.939	-0.111	0.894	-0.294	0.857	0.72	0.898	0.833	-0.643	0.82	0.817	0.991	0.921	-0.766	0.927	-0.233	0.92	-0.911	0.959	0.587	0.98	-0.692	0.926	-0.0988	-0.772
Fresh BM-0TL			0.317	0.945	0.313	0.974	0.0862	0.916	0.262	0.502	0.273	0.35	0.133	0.854	0.337	0.873	0.0799	-0.953	0.197	0.106	-0.0723	-0.28	-0.0292	-0.135	0.0108	-0.945	-0.101	0.791	-0.0507	0.106	-0.0652	-0.253	-0.204	0.275	-0.811	0.42	-0.0196	-0.619	0.268	0.776	-0.0446	-0.637	0.0385	-0.149	0.116	-0.846	-0.0491	0.288	0.342
Fresh BM-60TL				0.607	1	0.374	0.963	-0.0339	0.989	-0.473	0.999	-0.775	0.982	0.164	0.995	-0.137	0.955	-0.137	0.89	-0.886	0.911	0.54	0.914	0.847	0.927	-0.133	0.88	-0.292	0.837	0.745	0.883	0.82	-0.613	0.847	0.788	0.989	0.907	-0.79	0.94	-0.237	0.908	-0.908	0.951	0.611	0.976	-0.688	0.915	-0.0581	-0.772
Dry BM-0TL					0.603	0.95	0.406	0.762	0.562	0.277	0.569	0.0308	0.447	0.789	0.626	0.691	0.399	-0.836	0.485	-0.206	0.256	-0.0739	0.296	0.187	0.334	-0.827	0.225	0.57	0.259	0.32	0.257	0.0745	-0.407	0.598	-0.551	0.693	0.303	-0.772	0.534	0.582	0.281	-0.85	0.362	0.0598	0.433	-0.953	0.278	0.189	0.0276
Dry BM-60TL						0.368	0.964	-0.0402	0.988	-0.48	0.999	-0.778	0.983	0.157	0.994	-0.143	0.955	-0.134	0.888	-0.889	0.912	0.547	0.914	0.847	0.927	-0.13	0.881	-0.298	0.836	0.75	0.883	0.822	-0.607	0.847	0.788	0.988	0.907	-0.791	0.943	-0.244	0.908	-0.905	0.952	0.617	0.977	-0.683	0.915	-0.0535	-0.776
RWC-0TL							0.181	0.914	0.35	0.563	0.327	0.292	0.2	0.935	0.413	0.867	0.185	-0.861	0.349	0.085	0.0316	-0.379	0.0873	0.00173	0.126	-0.849	0.0224	0.778	0.107	0.0122	0.066	-0.142	-0.41	0.107	-0.898	0.492	0.105	-0.542	0.249	0.802	0.0733	-0.715	0.135	-0.251	0.197	-0.918	0.0599	0.0643	0.301
RWC-60TL								-0.231	0.984	-0.54	0.97	-0.883	0.991	0.0313	0.966	-0.326	0.999	0.123	0.939	-0.918	0.987	0.537	0.989	0.958	0.993	0.13	0.975	-0.468	0.942	0.661	0.975	0.94	-0.695	0.609	0.953	0.94	0.985	-0.607	0.868	-0.386	0.987	-0.817	0.999	0.577	0.998	-0.55	0.99	-0.259	-0.867
A-0TL									-0.0583	0.803	-0.0837	0.655	-0.215	0.927	0.00853	0.995	-0.224	-0.88	-0.0251	0.475	-0.37	-0.629	-0.313	-0.379	-0.277	-0.869	-0.369	0.966	-0.264	-0.296	-0.324	-0.519	-0.154	-0.201	-0.99	0.0961	-0.292	-0.254	-0.134	0.963	-0.325	-0.371	-0.275	-0.521	-0.217	-0.685	-0.342	0.121	0.662
A-60TL										-0.43	0.988	-0.791	0.983	0.186	0.996	-0.158	0.982	-0.0494	0.946	-0.869	0.943	0.466	0.953	0.905	0.964	-0.0419	0.927	-0.311	0.905	0.655	0.934	0.866	-0.713	0.726	0.893	0.985	0.952	-0.696	0.886	-0.233	0.948	-0.905	0.974	0.528	0.987	-0.686	0.95	-0.204	-0.777
Gs-0TL											-0.516	0.836	-0.587	0.783	-0.402	0.85	-0.512	-0.456	-0.237	0.821	-0.604	-0.965	-0.539	-0.518	-0.52	-0.44	-0.552	0.897	-0.385	-0.807	-0.505	-0.658	-0.153	-0.741	-0.883	-0.337	-0.504	0.369	-0.654	0.934	-0.543	0.0659	-0.566	-0.926	-0.561	-0.293	-0.576	-0.271	0.871
Gs-60TL												-0.804	0.989	0.114	0.991	-0.187	0.961	-0.0975	0.884	-0.908	0.924	0.576	0.924	0.86	0.936	-0.0938	0.893	-0.34	0.842	0.763	0.893	0.841	-0.595	0.83	0.806	0.98	0.916	-0.781	0.948	-0.286	0.918	-0.886	0.96	0.641	0.983	-0.651	0.927	-0.0538	-0.803
E-0TL													-0.879	0.439	-0.75	0.728	-0.875	-0.479	-0.716	0.958	-0.934	-0.765	-0.905	-0.903	-0.891	-0.477	-0.917	0.827	-0.828	-0.708	-0.893	-0.963	0.414	-0.52	-0.98	-0.689	-0.888	0.4	-0.772	0.773	-0.908	0.459	-0.902	-0.749	-0.88	0.0974	-0.921	0.184	0.997
E-60TL														0.00834	0.974	-0.314	0.984	0.0495	0.897	-0.944	0.968	0.612	0.964	0.917	0.97	0.053	0.943	-0.46	0.89	0.749	0.94	0.91	-0.61	0.728	0.892	0.951	0.955	-0.696	0.925	-0.398	0.96	-0.825	0.988	0.659	0.998	-0.555	0.968	-0.13	-0.873
Chl-a-0TL															0.231	0.906	0.0508	-0.707	0.297	0.311	-0.0917	-0.666	-0.0201	-0.0602	0.0138	-0.688	-0.0662	0.849	0.0758	-0.325	-0.0133	-0.23	-0.51	-0.464	-0.991	0.307	0.011	-0.218	-0.0446	0.909	-0.0305	-0.562	-0.00984	-0.563	0.0254	-0.824	-0.0577	-0.215	0.471
Chl-a-60TL																-0.0935	0.962	-0.134	0.927	-0.851	0.913	0.46	0.924	0.864	0.938	-0.128	0.891	-0.249	0.867	0.675	0.899	0.821	-0.686	0.808	0.829	0.996	0.921	-0.75	0.903	-0.18	0.917	-0.931	0.953	0.532	0.974	-0.729	0.92	-0.141	-0.74
Chl-b-0TL																	-0.318	-0.852	-0.111	0.564	-0.458	-0.686	-0.401	-0.458	-0.367	-0.842	-0.453	0.987	-0.342	-0.378	-0.408	-0.595	-0.099	-0.271	-0.997	-0.00628	-0.379	-0.163	-0.234	0.981	-0.413	-0.275	-0.369	-0.587	-0.315	-0.61	-0.43	0.113	0.736
Chl-b-60TL																		0.14	0.953	-0.902	0.988	0.501	0.993	0.967	0.997	0.147	0.981	-0.459	0.957	0.624	0.983	0.944	-0.727	0.564	0.968	0.936	0.991	-0.576	0.843	-0.37	0.991	-0.817	0.998	0.539	0.993	-0.556	0.992	-0.304	-0.855
Glucose-0TL																			0.0758	-0.215	0.28	0.209	0.254	0.371	0.215	1	0.327	-0.8	0.313	-0.134	0.302	0.453	-0.104	-0.327	0.777	-0.218	0.253	0.599	-0.183	-0.735	0.269	0.427	0.169	0.0866	0.0805	0.654	0.264	-0.538	-0.451
Glucose-60TL																				-0.727	0.916	0.214	0.945	0.934	0.953	0.0902	0.933	-0.249	0.969	0.384	0.951	0.861	-0.897	0.31	0.999	0.914	0.957	-0.457	0.689	-0.126	0.943	-0.865	0.932	0.262	0.921	-0.686	0.93	-0.503	-0.677
Sucrose-0TL																					-0.927	-0.826	-0.898	-0.855	-0.894	-0.211	-0.888	0.687	-0.782	-0.859	-0.867	-0.907	0.365	-0.738	-0.886	-0.809	-0.877	0.646	-0.921	0.658	-0.897	0.61	-0.926	-0.844	-0.932	0.274	-0.916	-0.0238	0.969
Sucrose-60TL																						0.563	0.997	0.985	0.994	0.286	0.995	-0.587	0.958	0.626	0.99	0.983	-0.68	0.494	0.986	0.874	0.992	-0.496	0.815	-0.499	0.997	-0.719	0.994	0.582	0.979	-0.422	0.999	-0.327	-0.915
Fructose-0TL																							0.498	0.441	0.488	0.192	0.491	-0.75	0.31	0.921	0.446	0.574	0.222	0.89	0.732	0.413	0.459	-0.571	0.758	-0.813	0.498	-0.176	0.552	0.991	0.573	0.149	0.536	0.469	-0.814
Fructose-60TL																								0.99	0.999	0.261	0.997	-0.533	0.975	0.58	0.997	0.974	-0.735	0.456	0.992	0.889	0.999	-0.485	0.794	-0.435	1	-0.752	0.994	0.521	0.978	-0.474	0.999	-0.375	-0.881
Galactose-0TL																									0.984	0.38	0.997	-0.577	0.989	0.482	0.997	0.984	-0.765	0.3	0.999	0.821	0.992	-0.354	0.703	-0.466	0.992	-0.676	0.967	0.448	0.938	-0.396	0.987	-0.487	-0.871
Galactose-60TL																										0.223	0.993	-0.501	0.973	0.585	0.994	0.964	-0.743	0.481	0.988	0.906	0.999	-0.51	0.806	-0.405	0.998	-0.777	0.995	0.516	0.983	-0.508	0.997	-0.363	-0.868
Lactose-0TL																											0.335	-0.79	0.326	-0.147	0.311	0.458	-0.126	-0.342	0.767	-0.211	0.262	0.605	-0.187	-0.722	0.277	0.416	0.175	0.0698	0.0854	0.64	0.271	-0.56	-0.447
Lactose-60TL																												-0.577	0.98	0.545	0.998	0.986	-0.735	0.387	0.999	0.85	0.997	-0.42	0.755	-0.475	0.998	-0.702	0.983	0.504	0.96	-0.416	0.996	-0.42	-0.89
Maltose-0TL																													-0.462	-0.485	-0.535	-0.705	0.000662	-0.349	-1	-0.164	-0.51	-0.0297	-0.377	0.986	-0.543	-0.121	-0.508	-0.666	-0.46	-0.479	-0.561	0.117	0.834
Maltose-60TL																														0.385	0.989	0.947	-0.852	0.198	0.989	0.833	0.984	-0.326	0.651	-0.337	0.977	-0.724	0.947	0.326	0.917	-0.485	0.966	-0.567	-0.788
Mannose-0TL																															0.515	0.565	0.0616	0.972	0.55	0.657	0.545	-0.845	0.926	-0.542	0.573	-0.494	0.658	0.965	0.706	-0.227	0.609	0.529	-0.755
Mannose-60TL																																0.976	-0.771	0.363	1	0.862	0.999	-0.417	0.743	-0.427	0.998	-0.727	0.981	0.464	0.959	-0.455	0.994	-0.448	-0.864
myo-Inositol-0TL																																	-0.643	0.369	1	0.769	0.969	-0.35	0.726	-0.613	0.977	-0.582	0.955	0.567	0.925	-0.261	0.979	-0.397	-0.941
myo-Inositol-60TL																																		0.531	-0.616	-0.684	-0.765	0.113	-0.308	-0.157	-0.735	0.719	-0.687	0.186	-0.655	0.663	-0.704	0.779	0.351
Xylonate-0TL																																			0.34	0.866	0.418	-0.981	0.943	-0.471	0.442	-0.986	0.58	0.929	0.676	-0.591	0.482	0.795	-0.578
Xylonate-60TL																																				0.765	0.996	-0.149	0.633	-0.99	0.994	-0.492	0.963	0.664	0.923	0.558	0.988	-0.3	-0.964
Ribose-0TL																																					0.887	-0.778	0.893	-0.0979	0.881	-0.959	0.923	0.495	0.95	-0.784	0.883	-0.114	-0.68
Ribose-60TL																																						-0.464	0.773	-0.407	0.999	-0.758	0.989	0.482	0.972	-0.49	0.996	-0.411	-0.861
Raffinose-0TL																																							-0.891	0.0148	-0.472	0.765	-0.579	-0.677	-0.657	0.66	-0.495	-0.528	0.439
Raffinose-60TL																																								-0.378	0.787	-0.774	0.858	0.825	0.899	-0.525	0.809	0.255	-0.795
Proline-0TL																																									-0.445	-0.189	-0.425	-0.731	-0.387	-0.541	-0.469	-0.046	0.793
Proline-60TL																																										-0.741	0.992	0.519	0.975	-0.462	0.999	-0.384	-0.884
Lysine-0TL																																											-0.789	-0.28	-0.826	0.928	-0.737	0.123	0.444
Lysine-60TL																																												0.586	0.995	-0.511	0.995	-0.273	-0.886
Serin-0TL																																													0.618	0.0279	0.557	0.513	-0.798
Serin-60TL																																														-0.559	0.98	-0.193	-0.869
Valine-0TL																																															-0.449	0.107	0.0784
Valine-60TL																																																-0.345	-0.9
Alanine-0TL																																																	0.107
Alanine-60TL
Glycine-0TL
Glycine-60TL
Leucine-0TL
Leucine-60TL
Aspartate-0TL
Aspartate-60TL
Isoleucine-0TL
Isoleucine-60TL
Phenylalanine-0TL
Phenylalanine-60TL
Threonine-0TL
Threonine-60TL
Methionine-0TL
Methionine-60TL
Glutamate-0TL
Glutamate-60TL
Glutamine-0TL
Glutamine-60TL
Asparagine-0TL
Asparagine-60TL
L-cysteine-0TL
L-cysteine-60TL
Citruline-0TL
Citrulline-60TL
Tryptophan-0TL
Tryptophan-60TL
Citric acid-0TL
Citric acid-60TL
Malic acid-0TL
Malic acid-60TL
Succinic acid-0TL
Succinic acid-60TL
Fumaric acid-0TL
Fumaric acid-60TL
Oxalic acid-0TL
Oxalic acid-60TL
Aconitic acid-0TL
Aconitic acid-60TL
KG acid-0TL
KG acid-60TL
Pyruvic acid-0TL
Pyruvic acid-60TL
F-6-P-0TL
F-6-P-60TL
G-6-P-0TL
G-6-P-60TL
Putrescine-0TL
Putrescine-60TL
GABA-0TL
GABA-60TL
Shikimic acid-0TL
Shikimic acid-60TL
Ferulic acid-0TL
Ferulic acid-60TL
Quinic acid-0TL
Qunic acid-60TL
Cinnamic acid-0TL
[truncated: 58 more columns]

## Sheet: Table S10
	Table S10: Metabolite network analysis of Ca754, CaJ-19, Ca74110, and Ca74112 coffee genotypes grown under ww and ws conditions at 0TL and 60TLtime points.
	At r > 0.8, average summary statistics of metabolites network analysis	Relatively tolerant coffee genotypes (Ca74110, and Ca74112)	Sensitive coffee genotypes (Ca754 and CaJ-19)
	Number of nodes	87	80
	Number of Edges	1250	1411
	Average number of neighbours	29.762	36.293
	Network diameter	10	3
	Network radius	5	2
	Characterstics path length	4.268	1.094
	Clustering coefficient	0.924	0.991
	Network density	0.359	0.907
	Network heterogenity	0.385	0.211
	Network centralization	0.126	0.071

[truncated: 3 more sheets: Table S11, Table S12, Table S13]
